# Supplementary material for: The impact of cockroach control intervention on infectious diarrhea in Songjiang District, Shanghai, China - an interrupted time series analysis
Source: Front Public Health. 2025 Aug 11;13:1646283. doi: 10.3389/fpubh.2025.1646283 (PMC12375580; doi:10.3389/fpubh.2025.1646283)
Supplement: Supplementary file 1 [file Data_Sheet_1.ZIP]

Archive with 24 entries (24 files):
- 2020-1.xlsx
- 2020-2.xlsx
- 2021-1.xlsx
- 2021-2.xlsx
- 2022-1.xlsx
- 2022-2.xlsx
- C2020.png
- C2021.png
- C2022.png
- Cases.png
- Casesa.png
- Cock.png
- data1923.xlsx
- EN.R
- ITSA.xlsx
- ITSAPred.xlsx
- ITSAPred2020.xlsx
- ITSAPred2021.xlsx
- ITSAPred2022.xlsx
- V2020.png
- V2021.png
- V2022.png
- Visits.png
- Visitsa.png
