# Supplementary material for: The impact of cockroach control intervention on infectious diarrhea in Songjiang District, Shanghai, China - an interrupted time series analysis
Source: Front Public Health. 2025 Aug 11;13:1646283. doi: 10.3389/fpubh.2025.1646283 (PMC12375580; doi:10.3389/fpubh.2025.1646283)
Supplement: Supplementary file 1 [file Data_Sheet_1.ZIP › 2020-1.xlsx]

## Sheet: 数据汇总
time	pred
1	77.9396
12.45	68.5047
12.55	68.5047
24	58.1847
