# Supplementary material for: The impact of cockroach control intervention on infectious diarrhea in Songjiang District, Shanghai, China - an interrupted time series analysis
Source: Front Public Health. 2025 Aug 11;13:1646283. doi: 10.3389/fpubh.2025.1646283 (PMC12375580; doi:10.3389/fpubh.2025.1646283)
Supplement: Supplementary file 1 [file Data_Sheet_1.ZIP › data1923.xlsx]

## Sheet: 数据汇总
日期	平均高温	平均低温	平均气温	温差	蟑密度（小区）	蟑密度（餐饮）	蟑密度（宾馆）	蟑密度（超市）	蟑密度（农贸）	蟑密度（医院）	蟑密度（总）	蟑螂粘捕率（%）	鼠密度	蝇捕数（农贸）	蝇捕数（小区）	蝇捕数（餐饮）	蝇捕数（绿化）	蝇捕数（总）	蚊捕获数(CO2)	腹泻确诊数	肠道门诊就诊数
2019-01-15	9	4	6.5	5	0	0.25	0	0	0.4	0	0.11	3.33	0.3	0	0	0	0	0	0	88	426
2019-02-15	9	4	6.5	5	0	0.25	0	0	0.45	0	0.12	3.33	0.61	0	0	0	0	0	0	94	366
2019-03-15	16	8	12	8	0	0.25	0	0	0.55	0	0.13	5.83	0.3	0	0	0	0	0	0	87	568
2019-04-15	25	13	19	12	0	0.25	0	0	0.55	0	0.13	5.83	0.3	0	0	0	8	8	82	63	528
2019-05-15	27	17	22	10	0	0.4	0.05	0	1.75	0.05	0.38	10	0	4	0	0	13	17	200	74	558
2019-06-15	29	21	25	8	0	0.5	0.05	0	1.6	0.15	0.38	10	0.6	13	10	12	16	51	771	68	486
2019-07-15	32	25	28.5	7	0	0.6	0.05	0	2	0.25	0.48	12.5	0	9	6	2	13	30	876	113	340
2019-08-15	33	26	29.5	7	0	0.4	0.05	0	1.65	0.15	0.38	10.83	0.3	12	6	5	13	36	578	101	399
2019-09-15	27	25	26	2	0	0.3	0	0	1.15	0.2	0.28	10	0.6	16	2	3	12	33	318	99	319
2019-10-15	23	17	20	6	0	0.25	0	0	0.95	0.05	0.21	6.67	0.6	6	0	5	17	28	122	75	291
2019-11-15	17	12	14.5	5	0	0.3	0	0	0.6	0	0.15	5.83	0.3	0	0	0	3	3	46	56	264
2019-12-15	12	5	8.5	7	0	0.15	0	0	0.5	0	0.11	4.17	0	0	0	0	0	0	0	74	334
2020-01-15	9	4	6.5	5	0	0.05	0	0	0.25	0	0.05	3.33	0.3	0	0	0	0	0	0	26	267
2020-02-15	13	4	8.5	9	0	0.05	0	0	0.2	0	0.04	3.33	0.61	0	0	0	0	0	0	1	33
2020-03-15	16	8	12	8	0	0	0	0	0.15	0.05	0.03	2.5	0.3	0	0	0	2	2	0	4	66
2020-04-15	20	10	15	10	0	0.15	0	0	0.25	0	0.07	3.33	0.3	0	1	0	9	10	10	9	128
2020-05-15	26	18	22	8	0	0.3	0	0	0.6	0.05	0.16	5.83	0.3	2	5	0	13	20	110	21	294
2020-06-15	28	22	25	6	0	0.45	0	0	0.3	0.05	0.13	6.67	0	6	7	5	22	40	321	46	371
2020-07-15	29	24	26.5	5	0	0.45	0.05	0	0.75	0	0.21	7.5	0.3	8	7	5	9	29	497	49	439
2020-08-15	33	26	29.5	7	0	0.45	0	0	0.6	0.05	0.18	6.67	0	12	7	11	14	44	502	50	420
2020-09-15	27	20	23.5	7	0	0.25	0	0	0.6	0.05	0.15	7.5	0.3	4	2	0	8	14	206	58	436
2020-10-15	22	14	18	8	0	0.25	0	0	0.35	0.05	0.11	5.83	0	3	2	0	9	14	164	48	316
2020-11-15	18	11	14.5	7	0	0.15	0	0	0.3	0	0.07	4.17	0.3	0	0	0	3	3	52	28	226
2020-12-15	10	2	6	8	0	0.05	0	0	0.2	0	0.04	2.5	0	0	0	0	0	0	0	34	204
2021-01-15	9	1	5	8	0	0.05	0	0	0.2	0	0.04	2.5	0	0	0	0	0	0	0	51	282
2021-02-15	14	5	9.5	9	0	0.05	0	0	0.15	0	0.03	3.33	0.3	0	0	0	0	0	0	39	208
2021-03-15	15	8	11.5	7	0	0.1	0	0	0.15	0	0.04	4.17	0	0	0	0	0	0	0	38	251
2021-04-15	20	12	16	8	0	0.1	0	0	0.35	0	0.08	5	0	0	0	0	9	9	12	54	319
2021-05-15	26	18	22	8	0.2	0.25	0.05	0	0.45	0.05	0.17	10	0.31	7	5	19	17	48	89	71	385
2021-06-15	29	22.5	25.75	6.5	0.6	0.25	0.1	0	0.45	0.05	0.24	12.5	0	9	6	15	23	53	192	42	489
2021-07-15	33	27	30	6	0.6	0.25	0.05	0	0.4	0.05	0.23	12.5	0.3	8	9	7	17	41	324	53	323
2021-08-15	32	26	29	6	0.2	0.2	0	0	0.1	0	0.08	6.67	0	6	7	7	25	45	281	66	181
2021-09-15	30	24	27	6	0.2	0.2	0	0	0.1	0.05	0.09	8.33	0	4	2	13	22	41	217	29	173
2021-10-15	26	18	22	8	0.1	0.05	0	0.05	0.1	0	0.05	5	0	1	7	13	13	34	88	17	210
2021-11-15	19	10	14.5	9	0.05	0.05	0	0.1	0.1	0	0.05	5	0	0	0	0	4	4	35	37	161
2021-12-15	13	4	8.5	9	0.05	0.05	0	0.05	0.1	0	0.04	4.17	0	0	0	0	0	0	0	24	148
2022-01-15	8	3	5.5	5	0	0	0	0	0	0	0	0	0	0	0	0	0	0	0	28	150
2022-02-15	8	2	5	6	0	0	0	0	0	0	0	0	0	0	0	0	0	0	0	33	101
2022-03-15	17	9	13	8	0	0.1	0	0	0.2	0	0.05	5	0	0	0	0	0	0	0	14	44
2022-04-15	21	12	16.5	9	0	0	0	0	0	0	0	0	0	0	0	0	0	0	0	8	29
2022-05-15	24	16	20	8	0.2	0.25	0.05	0	0.45	0.05	0.17	10	0.31	7	5	19	17	48	89	3	14
2022-06-15	30	23	26.5	7	0.05	0.05	0	0	0.1	0	0.03	3.33	0	5	3	7	9	24	262	7	54
2022-07-15	34	26	30	8	0.15	0	0.05	0	0.05	0	0.04	4.17	0	7	3	13	20	43	351	17	89
2022-08-15	35	27	31	8	0.2	0	0.05	0	0.05	0	0.05	5	0	11	10	9	11	41	261	34	122
2022-09-15	27	21	24	6	0.1	0.05	0	0	0	0	0.03	2.5	0	2	3	7	12	24	192	21	60
2022-10-15	22	14	18	8	0.1	0.05	0	0.05	0.1	0	0.05	5	0	1	0	4	3	8	53	15	43
2022-11-15	19	12	15.5	7	0.05	0.05	0	0	0	0	0.02	1.67	0	0	0	0	5	5	35	14	60
2022-12-15	8	2	5	6	0	0.05	0	0	0	0	0.01	0.83	0	0	0	0	0	0	0	11	58
2023-01-15	9	3	6	6	0	0	0	0	0	0	0	0	0	0	0	0	0	0	0	6	40
2023-02-15	10	5	7.5	5	0	0	0	0	0	0	0	0	0	0	0	0	0	0	0	21	149
2023-03-15	16	9	12.5	7	0	0	0	0	0	0	0	0	0	0	5	0	0	5	0	16	185
2023-04-15	21	13	17	8	0.05	0	0	0	0	0	0.01	0.83	0	1	2	5	6	14	13	14	174
2023-05-15	25	18	21.5	7	0.05	0	0	0	0	0	0.01	0.83	0.3	1	2	5	14	12	131	24	231
2023-06-15	29	22	25.5	7	0.1	0	0	0	0.05	0	0.03	2.5	0	4	5	8	28	45	413	24	191
2023-07-15	33	26	29.5	7	0.05	0.05	0	0.05	0.05	0.05	0.04	2.5	0	10	9	8	15	42	447	58	362
2023-08-15	32	25	28.5	7	0.05	0.05	0	0	0.2	0	0.05	1.67	0	5	5	10	20	40	216	81	410
2023-09-15	29	23	26	6	0	0	0	0	0	0.05	0.01	0.83	0	2	4	1	10	17	130	47	314
2023-10-15	24	15	19.5	9	0	0.05	0	0	0	0	0.01	0.83	0	2	2	5	2	11	116	55	329
2023-11-15	17	8	12.5	9	0	0	0	0	0	0.05	0.01	0.83	0	0	2	2	0	4	38	25	231
2023-12-15	14	5	9.5	9	0	0.05	0	0	0	0	0.01	0.83	0	0	0	0	0	0	0	10	139
