# Supplementary material for: The impact of cockroach control intervention on infectious diarrhea in Songjiang District, Shanghai, China - an interrupted time series analysis
Source: Front Public Health. 2025 Aug 11;13:1646283. doi: 10.3389/fpubh.2025.1646283 (PMC12375580; doi:10.3389/fpubh.2025.1646283)
Supplement: Supplementary file 1 [file Data_Sheet_1.ZIP › EN.R]

#library(segmented)
#install.packages("orcutt")     #orcutt估计
#install.packages("prais")      #prais估计+广义最小二乘GLS
#install.packages("sandwich")   #neweywest
#install.packages("LRTesteR")
#install.packages("lmtest")
#install.packages("tidyverse")
#install.packages("ggpubr")
#install.packages("MASS")
library(readxl)
library(scales)
library(ggplot2)
library(ggpubr)
library(orcutt)
library(prais)
library(sandwich)
library(LRTesteR)
library(lmtest)
library(tidyverse)
library(RColorBrewer)
path <- "D:/Nutshell/工作相关资料/科室工作/17.投稿文章/《Frontier in Public Health》/" 
data <- read_xlsx(paste0(path,"原始数据1923.xlsx"))
ggplot(data, aes(x=日期, y=`蟑密度（总）`)) + 
  ggtitle("Distribution of cockroach density from 2019 to 2023")+
  geom_line(linewidth = 0.9)+
  geom_point(size = 1.5)+
  theme_classic()+
  labs(x = 'Date', y = '(Cock/night*piece)%')+
  theme(legend.position = c(0.9,0.9),
        legend.title = element_blank(),
        plot.title = element_text(size = 18,hjust = 0.5,vjust = 1.0),
        axis.title.x = element_text(size = 16,hjust = 1.0),
        axis.title.y = element_text(size = 18,hjust = 1.0),
        axis.text = element_text(size = 16, color = "black"))
#######################
itsdata <- read_xlsx(paste0(path,"ITSA.xlsx"))
ggplot(itsdata, aes(x=time, y=patient)) + 
  ggtitle("Distribution of cases from 2019 to 2023")+
  geom_segment(aes(x = 14, y = 125, xend = 14, yend = 1 ),linetype = 3,linewidth = 1,color = 'black')+
  geom_segment(aes(x = 41, y = 125, xend = 41, yend = 3 ),linetype = 3,linewidth = 1,color = 'black')+
  annotate(geom = "label",
           x = 14, y = 125, size = 7,color = 'black',
           label = "First outbreak")+
  annotate(geom = "label",
           x = 41, y = 125, size = 7,color = 'black',
           label = "Lockdown")+
  geom_line(linewidth = 0.9,color = 'black')+
  geom_point(size = 1.5,color = 'black')+
  labs(x = 'Time(months)', y = 'Cases')+
  theme_classic()+
  theme(plot.title = element_text(color = "black",size = 18,hjust = 0.5,vjust = 1.0),
        axis.title.x = element_text(color = "black",size = 16,hjust = 1.0),
        axis.title.y = element_text(color = "black",size = 18,hjust = 1.0),
        axis.text = element_text(size = 16, color = "black"))+
  scale_x_continuous(limits = c(0, 60), breaks = seq(0, 60, 10))

ggplot(itsdata, aes(x=time, y=hospital)) + 
  ggtitle("Distribution of visits from 2019 to 2023")+
  geom_segment(aes(x = 14, y = 600, xend = 14, yend = 45 ),linetype = 3,linewidth = 1,color = 'black')+
  geom_segment(aes(x = 41, y = 600, xend = 41, yend = 22 ),linetype = 3,linewidth = 1,color = 'black')+
  annotate(geom = "label",
           x = 14, y = 600, size = 7,color = 'black',
           label = "First outbreak")+
  annotate(geom = "label",
           x = 41, y = 600, size = 7,color = 'black',
           label = "Lockdown")+
  geom_line(linewidth = 0.9,color = 'black')+
  geom_point(size = 1.5,color = 'black')+
  labs(x = 'Time(months)', y = 'Visits')+
  theme_classic()+
  theme(plot.title = element_text(color = "black",size = 18,hjust = 0.5,vjust = 1.0),
        axis.title.x = element_text(color = "black",size = 16,hjust = 1.0),
        axis.title.y = element_text(color = "black",size = 18,hjust = 1.0),
        axis.text = element_text(size = 16, color = "black"))+
  scale_x_continuous(limits = c(0, 60), breaks = seq(0, 60, 10))+
  scale_y_continuous(limits = c(0, 600), breaks = seq(0, 600, 100))
#######################
itsdata <- read_xlsx(paste0(path,"ITSApred.xlsx"))
ggplot(itsdata, aes(x=time, y=patient)) + 
  ggtitle("Distribution of cases from 2019 to 2023 (adjusted)")+
  geom_line(linewidth = 0.9,color = 'black')+
  geom_point(size = 1.5,color = 'black')+
  labs(x = 'Time(months)', y = 'Cases')+
  theme_classic()+
  theme(plot.title = element_text(color = "black",size = 18,hjust = 0.5,vjust = 1.0),
        axis.title.x = element_text(color = "black",size = 16,hjust = 1.0),
        axis.title.y = element_text(color = "black",size = 18,hjust = 1.0),
        axis.text = element_text(size = 16, color = "black"))+
  scale_x_continuous(limits = c(0, 60), breaks = seq(0, 60, 10))+
  scale_y_continuous(limits = c(0, 120), breaks = seq(0, 120, 30))

ggplot(itsdata, aes(x=time, y=hospital)) + 
  ggtitle("Distribution of visits from 2019 to 2023 (adjusted)")+
  geom_line(linewidth = 0.9,color = 'black')+
  geom_point(size = 1.5,color = 'black')+
  labs(x = 'Time(months)', y = 'Visits')+
  theme_classic()+
  theme(plot.title = element_text(color = "black",size = 18,hjust = 0.5,vjust = 1.0),
        axis.title.x = element_text(color = "black",size = 16,hjust = 1.0),
        axis.title.y = element_text(color = "black",size = 18,hjust = 1.0),
        axis.text = element_text(size = 16, color = "black"))+
  scale_x_continuous(limits = c(0, 60), breaks = seq(0, 60, 10))+
  scale_y_continuous(limits = c(0, 600), breaks = seq(0, 600, 100))
#######################
path <- "D:/Nutshell/工作相关资料/科室工作/17.投稿文章/《Frontier in Public Health》/阳性人数（修正后）/" 
f2020 <- read_xlsx(paste0(path,"2020-1.xlsx"))
s2020 <- read_xlsx(paste0(path,"2020-2.xlsx"))
f2021 <- read_xlsx(paste0(path,"2021-1.xlsx"))
s2021 <- read_xlsx(paste0(path,"2021-2.xlsx"))
f2022 <- read_xlsx(paste0(path,"2022-1.xlsx"))
s2022 <- read_xlsx(paste0(path,"2022-2.xlsx"))
#############################################
itsdata <- read_xlsx(paste0(path,"ITSAPred2020.xlsx"))
itsdata$intervention <- factor(itsdata$intervention,labels = c('Before','After'))
ggplot(data = itsdata) +
  ggtitle("Cases before and after 2020's intervention")+
  geom_point(aes(x = time, y = patient, color = intervention), size = 1.5, shape = 19) +
  scale_color_manual(values = c('#F8766D','#00BFC4')) +
  geom_vline(xintercept = 12.5, linetype = 4) +
  geom_line(data = subset(f2020, time<=12.5),aes(time,pred), linewidth = 1, color='#F8766D')+
  geom_line(data = subset(f2020, time>=12.5),aes(time,pred), linewidth = 1, linetype = 2,color='#F8766D')+
  geom_area(data = subset(f2020, time>=12.5),aes(time,pred), fill='#F8766D',alpha = 0.5)+
  geom_line(data = s2020,aes(time,pred), linewidth = 1,color='#00BFC4')+
  geom_area(data = s2020,aes(time,pred), fill='#00BFC4',alpha = 0.5)+
  annotate(geom = "label",
           x = 12.5, y = 115,
           size = 7,
           label = "Intervention")+
  theme_classic()+
  labs(x = 'Time(months)', y = 'Cases')+
  theme(legend.position = c(0.9,0.9),
        legend.title = element_blank(),
        legend.text = element_text(size = 16, color = "black"),
        plot.title = element_text(color = "black",size = 18,hjust = 0.5,vjust = 1.0),
        axis.title.x = element_text(color = "black",size = 16,hjust = 1.0),
        axis.title.y = element_text(color = "black",size = 18,hjust = 0.95),
        axis.text = element_text(size = 16, color = "black"))

itsdata <- read_xlsx(paste0(path,"ITSAPred2021.xlsx"))
itsdata$intervention <- factor(itsdata$intervention,labels = c('Before','After'))
ggplot(data = itsdata) +
  ggtitle("Cases before and after 2021's intervention")+
  geom_point(aes(x = time, y = patient, color = intervention), size = 1.5, shape = 19) +
  scale_color_manual(values = c('#F8766D','#00BFC4')) +
  geom_vline(xintercept = 12.5, linetype = 4) +
  geom_line(data = subset(f2021, time<=12.5),aes(time,pred), linewidth = 1, color='#F8766D')+
  geom_line(data = subset(f2021, time>=12.5),aes(time,pred), linewidth = 1, linetype = 2,color='#F8766D')+
  geom_area(data = subset(f2021, time>=12.5),aes(time,pred), fill='#F8766D',alpha = 0.5)+
  geom_line(data = s2021,aes(time,pred), linewidth = 1,color='#00BFC4')+
  geom_area(data = s2021,aes(time,pred), fill='#00BFC4',alpha = 0.5)+
  annotate(geom = "label",
           x = 12.5, y = 80,
           size = 7,
           label = "Intervention")+
  theme_classic()+
  labs(x = 'Time(months)', y = 'Cases')+
  theme(legend.position = c(0.9,0.9),
        legend.title = element_blank(),
        legend.text = element_text(size = 16, color = "black"),
        plot.title = element_text(color = "black",size = 18,hjust = 0.5,vjust = 1.0),
        axis.title.x = element_text(color = "black",size = 16,hjust = 1.0),
        axis.title.y = element_text(color = "black",size = 18,hjust = 0.95),
        axis.text = element_text(size = 16, color = "black"))

itsdata <- read_xlsx(paste0(path,"ITSAPred2022.xlsx"))
itsdata$intervention <- factor(itsdata$intervention,labels = c('Before','After'))
ggplot(data = itsdata) +
  ggtitle("Cases before and after 2022's intervention")+
  geom_point(aes(x = time, y = patient, color = intervention), size = 1.5, shape = 19) +
  scale_color_manual(values = c('#F8766D','#00BFC4')) +
  geom_vline(xintercept = 12.5, linetype = 4) +
  geom_line(data = subset(f2022, time<=12.5),aes(time,pred), linewidth = 1, color='#F8766D')+
  geom_line(data = subset(f2022, time>=12.5),aes(time,pred), linewidth = 1, linetype = 2,color='#F8766D')+
  geom_area(data = subset(f2022, time>=12.5),aes(time,pred), fill='#F8766D',alpha = 0.5)+
  geom_line(data = s2022,aes(time,pred), linewidth = 1,color='#00BFC4')+
  geom_area(data = s2022,aes(time,pred), fill='#00BFC4',alpha = 0.5)+
  annotate(geom = "label",
           x = 12.5, y = 70,
           size = 7,
           label = "Intervention")+
  theme_classic()+
  labs(x = 'Time(months)', y = 'Cases')+
  theme(legend.position = c(0.9,0.9),
        legend.title = element_blank(),
        legend.text = element_text(size = 16, color = "black"),
        plot.title = element_text(color = "black",size = 18,hjust = 0.5,vjust = 1.0),
        axis.title.x = element_text(color = "black",size = 16,hjust = 1.0),
        axis.title.y = element_text(color = "black",size = 18,hjust = 0.95),
        axis.text = element_text(size = 16, color = "black"))
#######################
path <- "D:/Nutshell/工作相关资料/科室工作/17.投稿文章/《Frontier in Public Health》/就诊人数（修正后）/" 
f2020 <- read_xlsx(paste0(path,"2020-1.xlsx"))
s2020 <- read_xlsx(paste0(path,"2020-2.xlsx"))
f2021 <- read_xlsx(paste0(path,"2021-1.xlsx"))
s2021 <- read_xlsx(paste0(path,"2021-2.xlsx"))
f2022 <- read_xlsx(paste0(path,"2022-1.xlsx"))
s2022 <- read_xlsx(paste0(path,"2022-2.xlsx"))
#############################################
itsdata <- read_xlsx(paste0(path,"ITSAPred2020.xlsx"))
itsdata$intervention <- factor(itsdata$intervention,labels = c('Before','After'))
ggplot(data = itsdata) +
  ggtitle("Visits before and after 2020's intervention")+
  geom_point(aes(x = time, y = hospital, color = intervention), size = 1.5, shape = 19) +
  scale_color_manual(values = c('#F8766D','#00BFC4')) +
  geom_vline(xintercept = 12.5, linetype = 4) +
  geom_line(data = subset(f2020, time<=12.5),aes(time,pred), linewidth = 1, color='#F8766D')+
  geom_line(data = subset(f2020, time>=12.5),aes(time,pred), linewidth = 1, linetype = 2,color='#F8766D')+
  geom_area(data = subset(f2020, time>=12.5),aes(time,pred), fill='#F8766D',alpha = 0.5)+
  geom_line(data = s2020,aes(time,pred), linewidth = 1,color='#00BFC4')+
  geom_area(data = s2020,aes(time,pred), fill='#00BFC4',alpha = 0.5)+
  annotate(geom = "label",
           x = 12.5, y = 600,
           size = 7,
           label = "Intervention")+
  theme_classic()+
  labs(x = 'Time(months)', y = 'Visits')+
  theme(legend.position = c(0.9,0.9),
        legend.title = element_blank(),
        legend.text = element_text(size = 16, color = "black"),
        plot.title = element_text(color = "black",size = 18,hjust = 0.5,vjust = 1.0),
        axis.title.x = element_text(color = "black",size = 16,hjust = 1.0),
        axis.title.y = element_text(color = "black",size = 18,hjust = 0.95),
        axis.text = element_text(size = 16, color = "black"))

itsdata <- read_xlsx(paste0(path,"ITSAPred2021.xlsx"))
itsdata$intervention <- factor(itsdata$intervention,labels = c('Before','After'))
ggplot(data = itsdata) +
  ggtitle("Visits before and after 2021's intervention")+
  geom_point(aes(x = time, y = hospital, color = intervention), size = 1.5, shape = 19) +
  scale_color_manual(values = c('#F8766D','#00BFC4')) +
  geom_vline(xintercept = 12.5, linetype = 4) +
  geom_line(data = subset(f2021, time<=12.5),aes(time,pred), linewidth = 1, color='#F8766D')+
  geom_line(data = subset(f2021, time>=12.5),aes(time,pred), linewidth = 1, linetype = 2,color='#F8766D')+
  geom_area(data = subset(f2021, time>=12.5),aes(time,pred), fill='#F8766D',alpha = 0.5)+
  geom_line(data = s2021,aes(time,pred), linewidth = 1,color='#00BFC4')+
  geom_area(data = s2021,aes(time,pred), fill='#00BFC4',alpha = 0.5)+
  annotate(geom = "label",
           x = 12.5, y = 600,
           size = 7,
           label = "Intervention")+
  theme_classic()+
  labs(x = 'Time(months)', y = 'Visits')+
  theme(legend.position = c(0.9,0.9),
        legend.title = element_blank(),
        legend.text = element_text(size = 16, color = "black"),
        plot.title = element_text(color = "black",size = 18,hjust = 0.5,vjust = 1.0),
        axis.title.x = element_text(color = "black",size = 16,hjust = 1.0),
        axis.title.y = element_text(color = "black",size = 18,hjust = 0.95),
        axis.text = element_text(size = 16, color = "black"))

itsdata <- read_xlsx(paste0(path,"ITSAPred2022.xlsx"))
itsdata$intervention <- factor(itsdata$intervention,labels = c('Before','After'))
ggplot(data = itsdata) +
  ggtitle("Visits before and after 2022's intervention")+
  geom_point(aes(x = time, y = hospital, color = intervention), size = 1.5, shape = 19) +
  scale_color_manual(values = c('#F8766D','#00BFC4')) +
  geom_vline(xintercept = 12.5, linetype = 4) +
  geom_line(data = subset(f2022, time<=12.5),aes(time,pred), linewidth = 1, color='#F8766D')+
  geom_line(data = subset(f2022, time>=12.5),aes(time,pred), linewidth = 1, linetype = 2,color='#F8766D')+
  geom_area(data = subset(f2022, time>=12.5),aes(time,pred), fill='#F8766D',alpha = 0.5)+
  geom_line(data = s2022,aes(time,pred), linewidth = 1,color='#00BFC4')+
  geom_area(data = s2022,aes(time,pred), fill='#00BFC4',alpha = 0.5)+
  annotate(geom = "label",
           x = 12.5, y = 400,
           size = 7,
           label = "Intervention")+
  theme_classic()+
  labs(x = 'Time(months)', y = 'Visits')+
  theme(legend.position = c(0.9,0.9),
        legend.title = element_blank(),
        legend.text = element_text(size = 16, color = "black"),
        plot.title = element_text(color = "black",size = 18,hjust = 0.5,vjust = 1.0),
        axis.title.x = element_text(color = "black",size = 16,hjust = 1.0),
        axis.title.y = element_text(color = "black",size = 18,hjust = 0.95),
        axis.text = element_text(size = 16, color = "black"))
