# Supplementary material for: The impact of cockroach control intervention on infectious diarrhea in Songjiang District, Shanghai, China - an interrupted time series analysis
Source: Front Public Health. 2025 Aug 11;13:1646283. doi: 10.3389/fpubh.2025.1646283 (PMC12375580; doi:10.3389/fpubh.2025.1646283)
Supplement: Supplementary file 1 [file Data_Sheet_1.ZIP › ITSAPred.xlsx]

## Sheet: 数据汇总
date	time	intervention	post	insect	patient	temp	hospital
2019-01-15	0	0	0	0.11	88	5	426
2019-02-15	1	0	0	0.12	94	5	366
2019-03-15	2	0	0	0.13	87	8	568
2019-04-15	3	0	0	0.13	63	12	528
2019-05-15	4	0	0	0.38	74	10	558
2019-06-15	5	0	0	0.38	68	8	486
2019-07-15	6	0	0	0.48	113	7	340
2019-08-15	7	0	0	0.42	101	7	399
2019-09-15	8	0	0	0.35	99	2	319
2019-10-15	9	0	0	0.28	75	6	291
2019-11-15	10	0	0	0.15	56	5	264
2019-12-15	11	0	0	0.11	74	7	334
2020-01-15	12	0	0	0.05	66	5	212
2020-02-15	13	0	0	0.04	64	9	360
2020-03-15	14	0	0	0.03	64	8	390
2020-04-15	15	0	0	0.07	70	10	385
2020-05-15	16	0	0	0.16	78	8	418
2020-06-15	17	0	0	0.13	75	6	398
2020-07-15	18	0	0	0.21	49	5	439
2020-08-15	19	0	0	0.18	50	7	420
2020-09-15	20	0	0	0.15	58	7	436
2020-10-15	21	0	0	0.11	48	8	316
2020-11-15	22	0	0	0.07	28	7	226
2020-12-15	23	0	0	0.04	34	8	204
2021-01-15	24	0	0	0.04	51	8	282
2021-02-15	25	0	0	0.03	39	9	208
2021-03-15	26	0	0	0.04	38	7	251
2021-04-15	27	0	0	0.08	54	8	319
2021-05-15	28	0	0	0.17	71	8	385
2021-06-15	29	0	0	0.24	42	6.5	489
2021-07-15	30	0	0	0.23	53	6	323
2021-08-15	31	1	1	0.08	66	6	181
2021-09-15	32	1	2	0.09	29	6	173
2021-10-15	33	1	3	0.05	17	8	210
2021-11-15	34	1	4	0.05	37	9	161
2021-12-15	35	1	5	0.04	24	9	148
2022-01-15	36	1	6	0	28	5	150
2022-02-15	37	1	7	0	33	6	101
2022-03-15	38	1	8	0.05	22	8	127
2022-04-15	39	1	9	0	23	9	93
2022-05-15	40	1	10	0.17	55	8	189
2022-06-15	41	1	11	0.03	18	7	51
2022-07-15	42	1	12	0.04	17	8	46
2022-08-15	43	1	13	0.05	19	8	52
2022-09-15	44	1	14	0.03	21	6	60
2022-10-15	45	1	15	0.05	15	8	43
2022-11-15	46	1	16	0.02	14	7	60
2022-12-15	47	1	17	0.01	11	6	58
2023-01-15	48	1	18	0	6	6	40
2023-02-15	49	1	19	0	21	5	149
2023-03-15	50	1	20	0	16	7	185
2023-04-15	51	1	21	0.01	14	8	174
2023-05-15	52	1	22	0.01	24	7	231
2023-06-15	53	1	23	0.03	24	7	191
2023-07-15	54	1	24	0.08	58	7	362
2023-08-15	55	1	25	0.11	81	7	410
2023-09-15	56	1	26	0.05	47	6	314
2023-10-15	57	1	27	0.02	55	9	329
2023-11-15	58	1	28	0.01	25	9	231
2023-12-15	59	1	29	0.01	10	9	139
