# Supplementary material for: The impact of cockroach control intervention on infectious diarrhea in Songjiang District, Shanghai, China - an interrupted time series analysis
Source: Front Public Health. 2025 Aug 11;13:1646283. doi: 10.3389/fpubh.2025.1646283 (PMC12375580; doi:10.3389/fpubh.2025.1646283)
Supplement: Supplementary file 1 [file Data_Sheet_1.ZIP › ITSAPred2020.xlsx]

## Sheet: 数据汇总
date	time	intervention	post	insect	patient	temp
2019-07-15	1	0	0	0.48	113	7
2019-08-15	2	0	0	0.42	101	7
2019-09-15	3	0	0	0.35	99	2
2019-10-15	4	0	0	0.28	75	6
2019-11-15	5	0	0	0.15	56	5
2019-12-15	6	0	0	0.11	74	7
2020-01-15	7	0	0	0.05	66	5
2020-02-15	8	0	0	0.04	64	9
2020-03-15	9	0	0	0.03	64	8
2020-04-15	10	0	0	0.07	70	10
2020-05-15	11	0	0	0.16	78	8
2020-06-15	12	0	0	0.13	75	6
2020-07-15	13	1	1	0.21	49	5
2020-08-15	14	1	2	0.18	50	7
2020-09-15	15	1	3	0.15	58	7
2020-10-15	16	1	4	0.11	48	8
2020-11-15	17	1	5	0.07	28	7
2020-12-15	18	1	6	0.04	34	8
2021-01-15	19	1	7	0.04	51	8
2021-02-15	20	1	8	0.03	39	9
2021-03-15	21	1	9	0.04	38	7
2021-04-15	22	1	10	0.08	54	8
2021-05-15	23	1	11	0.17	71	8
2021-06-15	24	1	12	0.24	42	6.5
