# Supplementary material for: The impact of cockroach control intervention on infectious diarrhea in Songjiang District, Shanghai, China - an interrupted time series analysis
Source: Front Public Health. 2025 Aug 11;13:1646283. doi: 10.3389/fpubh.2025.1646283 (PMC12375580; doi:10.3389/fpubh.2025.1646283)
Supplement: Supplementary file 1 [file Data_Sheet_1.ZIP › ITSAPred2022.xlsx]

## Sheet: 数据汇总
date	time	intervention	post	insect	patient	temp
2021-07-15	1	0	0	0.23	53	6
2021-08-15	2	0	0	0.08	66	6
2021-09-15	3	0	0	0.09	29	6
2021-10-15	4	0	0	0.05	17	8
2021-11-15	5	0	0	0.05	37	9
2021-12-15	6	0	0	0.04	24	9
2022-01-15	7	0	0	0	28	5
2022-02-15	8	0	0	0	33	6
2022-03-15	9	0	0	0.05	22	8
2022-04-15	10	0	0	0	23	9
2022-05-15	11	0	0	0.17	55	8
2022-06-15	12	0	0	0.03	18	7
2022-07-15	13	1	1	0.04	17	8
2022-08-15	14	1	2	0.05	19	8
2022-09-15	15	1	3	0.03	21	6
2022-10-15	16	1	4	0.05	15	8
2022-11-15	17	1	5	0.02	14	7
2022-12-15	18	1	6	0.01	11	6
2023-01-15	19	1	7	0	6	6
2023-02-15	20	1	8	0	21	5
2023-03-15	21	1	9	0	16	7
2023-04-15	22	1	10	0.01	14	8
2023-05-15	23	1	11	0.01	24	7
2023-06-15	24	1	12	0.03	24	7
